# Supplementary material for: Prevalence and prognosis of tinnitus in post-COVID-19 patients: a cross-sectional survey
Source: Epidemiol Infect. 2024 Nov 8;152:e137. doi: 10.1017/S095026882400147X (PMC11574603; doi:10.1017/S095026882400147X)
Supplement: Mao et al. supplementary material 2 — Mao et al. supplementary material [file S095026882400147Xsup002.xlsx]

## Sheet: tinnitus-371
No.	Sex（Male1；Female2）	Age	Height（cm）	Weight（kg）	Education（Undergraduate-1；Master-2；Doctor-3；Junior high school-4；High school-5；Other6）	City（Shanghai-1；Other-2	Tinnitus after COVID-19 infection（Yes-1；No-2）	Tinnitus position（Left-1；Right-2；Bilateral-3）	1. Is your tinnitus annoying？（Yes-1；No-0）	2. Does your tinnitus have negative consequeces on your life?（Yes-1；No-0）	3. Are you able to work? Can you do your housework?Can you take care of your family?（Yes-1；No-0）	Severity Grade	Prognosis of tinnitus（Self-healing-1；Complete disappearance-2；Partial disappearance-3；No improvement-4；	Tinnitus History（Yes-1；No-2）	Hypertension(Yes-1；No-2）	Diabetes（Yes-1；No-2）	Cognition Status（Be able to remember most things, think clearly, and solve daily problems-1; be able to remember most things, but it is a little difficult to think about things and solve daily problems-2; be a little forgetful, but clear thinking, can solve daily problems-3; be a little forgetful, a little difficult to think about things and solve daily problems-4; very forgetful, thinking and so…	Hearing loss（Yes-1；No-2）	Loss of Smell（Yes-1；No-2）	Loss of Smell Taste（Yes-1；No-2）
563	2	18	158	43	5	2	1	3	0	0	0	1	1	2	2	2	4	2	2	2
1222	2	18	155	43	1	2	1	3	0	0	0	1	1	2	2	2	1	1	1	2
416	2	18	170	75	5	2	1	1	0	0	0	1	1	2	2	2	1	2	2	2
1286	2	21	168	53	1	2	1	3	0	0	0	1	1	2	2	2	3	2	1	1
1237	1	21	179	80	1	2	1	3	0	0	0	1	1	2	2	2	3	1	2	2
815	2	22	164	52	2	2	1	1	0	0	0	1	1	2	2	2	3	1	1	1
886	2	23	168	50	2	2	1	3	0	0	0	1	1	2	2	2	2	2	2	2
983	2	23	169	65	1	2	1	3	0	0	0	1	1	2	2	2	2	2	1	2
996	2	24	164	50	1	2	1	3	0	0	0	1	1	2	2	2	4	2	2	2
301	2	24	167	70	1	1	1	1	0	0	0	1	4	2	2	2	1	2	2	2
138	2	25	152	42	2	2	1	2	0	0	0	1	1	1	2	2	1	1	1	1
1309	2	25	162	52	2	2	1	1	0	0	0	1	1	2	2	2	3	2	1	1
431	2	25	170	56	1	2	1	2	0	0	0	1	1	1	2	2	2	2	2	1
1330	2	25	170	62	2	2	1	3	0	0	0	1	4	2	2	2	4	2	1	2
26	1	25	178	80	3	1	1	3	0	0	0	1	1	2	2	2	1	2	1	2
949	1	25	180	75	2	1	1	2	0	0	0	1	1	2	2	2	3	2	1	1
667	2	27	158	48.5	1	2	1	2	0	0	0	1	1	2	2	2	3	2	1	1
762	1	27	173	78	1	2	1	3	0	0	0	1	1	2	2	2	2	2	1	2
1168	2	27	170	80	1	2	1	3	0	0	0	1	1	2	2	2	3	2	1	1
1372	1	27	183	75	1	2	1	3	0	0	0	1	4	2	2	2	1	2	1	1
1215	2	28	164	46	1	1	1	2	0	0	0	1	1	2	2	2	1	2	1	1
971	2	28	165	65	2	2	1	3	0	0	0	1	1	2	2	2	3	1	1	1
683	1	28	179	84	3	2	1	3	0	0	0	1	1	1	2	2	5	2	2	2
664	1	28	183	96	1	2	1	1	0	0	0	1	1	2	2	2	1	2	2	2
527	2	28	172	55	1	2	1	2	0	0	0	1	1	2	2	2	3	1	1	1
492	2	29	158	48	1	2	1	3	0	0	0	1	1	2	2	2	1	2	2	2
858	2	30	162	62	1	2	1	1	0	0	0	1	1	2	2	2	1	2	1	1
118	2	30	160	55	1	2	1	1	0	0	0	1	4	2	2	2	1	2	1	1
491	2	31	158	63	1	1	1	3	0	0	0	1	1	2	2	2	2	2	1	2
836	2	31	162	63	1	2	1	3	0	0	0	1	1	2	2	2	4	2	1	1
864	2	31	158	66	1	2	1	3	0	0	0	1	1	2	2	2	1	2	2	2
748	1	31	169	77	3	1	1	2	0	0	0	1	1	2	1	2	4	1	1	1
1050	2	32	160	53	2	2	1	3	0	0	0	1	1	2	2	2	3	2	2	1
1232	2	32	170	60	1	2	1	1	0	0	0	1	1	1	2	2	2	2	1	1
1206	2	32	162	67	1	1	1	3	0	0	0	1	1	2	2	2	3	2	2	2
574	2	33	157	52	1	1	1	1	0	0	0	1	1	2	2	2	3	2	1	2
852	2	33	168	52	1	2	1	1	0	0	0	1	1	2	2	2	3	2	1	1
1058	2	33	164	54	2	2	1	3	0	0	0	1	1	2	2	2	1	2	1	1
1094	2	33	160	58	1	2	1	1	0	0	0	1	1	2	2	2	2	1	1	1
1142	2	33	165	58	2	2	1	1	0	0	0	1	1	2	2	2	1	2	2	2
484	2	33	158	66	1	2	1	3	0	0	0	1	1	1	2	2	3	2	1	2
1164	2	34	160	46	2	1	1	3	0	0	0	1	1	2	2	2	3	2	1	2
1154	2	34	161	48	1	2	1	3	0	0	0	1	1	2	2	2	2	2	2	1
1327	2	34	158	48	1	2	1	3	0	0	0	1	1	2	2	2	3	2	2	1
922	2	34	154	51	1	2	1	1	0	0	0	1	1	2	2	2	3	2	2	2
1114	2	34	162	70	2	2	1	3	0	0	0	1	1	2	2	2	3	2	1	1
1010	2	35	162	52	1	1	1	3	0	0	0	1	4	2	2	2	4	2	1	1
724	2	35	165	60	1	2	1	1	0	0	0	1	1	2	2	2	1	2	1	1
1136	2	35	163	60	1	1	1	3	0	0	0	1	1	2	2	2	1	2	2	1
1056	2	35	172	65	2	2	1	1	0	0	0	1	4	2	2	2	1	1	2	2
1083	2	35	158	128	2	2	1	3	0	0	0	1	1	2	2	2	2	2	2	2
899	2	36	152	56	2	2	1	3	0	0	0	1	4	2	2	2	2	2	1	1
1036	2	36	165	60	2	2	1	2	0	0	0	1	1	2	2	2	1	2	1	1
439	2	37	169	46	3	2	1	3	0	0	0	1	1	2	2	2	3	2	1	1
963	2	37	167	53	1	2	1	3	0	0	0	1	1	2	2	2	2	2	1	1
714	2	37	173	56	2	2	1	3	0	0	0	1	1	2	2	2	3	2	1	2
146	2	38	155	48	3	1	1	1	0	0	0	1	1	2	2	2	1	2	1	2
363	2	38	156	62	1	1	1	3	0	0	0	1	1	2	2	2	2	2	1	2
566	2	38	159	62	2	2	1	3	0	0	0	1	4	2	2	2	3	2	1	1
1105	2	38	162	63	1	2	1	3	0	0	0	1	1	2	2	2	1	2	1	2
537	2	38	166	65	2	2	1	1	0	0	0	1	1	2	2	2	4	2	1	1
1196	1	38	175	85	1	2	1	3	0	0	0	1	4	2	1	2	2	2	1	2
1263	2	38	168	65	1	2	1	3	0	0	0	1	1	2	2	2	1	2	2	2
452	2	39	163	52	2	1	1	3	0	0	0	1	1	2	2	2	4	1	1	1
442	2	39	165	56	1	2	1	3	0	0	0	1	1	2	2	2	1	2	2	2
692	2	40	160	44	1	2	1	3	0	0	0	1	1	2	2	2	3	1	2	1
642	2	40	172	58	1	1	1	1	0	0	0	1	1	2	2	2	3	2	1	2
1193	2	40	158	58	3	1	1	2	0	0	0	1	4	2	2	2	2	2	1	1
1182	2	40	167	60	5	1	1	2	0	0	0	1	1	2	2	2	3	2	1	1
877	2	40	169	61	1	1	1	1	0	0	0	1	4	2	2	2	1	1	1	1
817	2	40	160	78	1	2	1	2	0	0	0	1	1	2	1	1	3	2	2	1
988	2	40	162	62	1	1	1	3	0	0	0	1	1	2	2	2	3	1	2	2
1110	2	41	162	50	1	2	1	1	0	0	0	1	4	2	2	2	3	1	2	1
72	2	41	162	59	3	1	1	3	0	0	0	1	1	2	2	2	3	2	1	1
1135	2	42	165	75	1	2	1	1	0	0	0	1	1	2	1	2	1	2	2	2
820	1	43	167	65	1	2	1	3	0	0	0	1	4	2	1	2	4	2	1	1
598	2	43	158	122	1	2	1	3	0	0	0	1	4	1	2	2	3	2	1	1
2	2	44	158	50	3	1	1	3	0	0	0	1	3	2	2	2	3	2	1	2
761	2	44	159	60	1	2	1	3	0	0	0	1	4	2	2	2	3	2	1	1
806	2	44	163	62.5	1	2	1	3	0	0	0	1	1	2	2	2	3	2	2	2
221	2	45	158	85	1	2	1	2	0	0	0	1	4	2	1	2	4	1	2	2
1089	2	46	158	50	1	2	1	1	0	0	0	1	1	2	2	2	2	2	2	2
1355	2	47	162	53	1	2	1	2	0	0	0	1	1	1	2	2	1	2	2	2
541	2	48	160	110	1	2	1	3	0	0	0	1	1	1	2	2	4	1	1	1
745	2	50	165	56	1	2	1	3	0	0	0	1	1	2	2	2	3	2	1	2
1133	2	50	170	59	2	2	1	3	0	0	0	1	4	2	2	2	4	2	2	2
807	1	50	182	81	1	2	1	3	0	0	0	1	4	2	2	2	3	1	2	2
514	2	51	158	51	1	1	1	2	0	0	0	1	1	2	2	2	3	2	2	2
1111	2	51	158	62	1	2	1	3	0	0	0	1	1	2	2	2	3	2	2	2
857	2	53	159	55	5	2	1	3	0	0	0	1	4	2	2	2	3	2	2	1
36	2	56	150	50	1	1	1	1	0	0	0	1	1	2	2	1	2	2	2	2
881	2	57	159	130	1	2	1	1	0	0	0	1	4	1	2	2	2	1	1	2
1156	1	60	167	60	1	2	1	3	0	0	0	1	4	2	2	2	1	2	2	2
240	2	68	160	55	5	2	1	2	0	0	0	1	1	1	1	2	1	2	1	2
589	2	19	166	59	1	2	1	3	1	0	0	2	1	2	2	2	1	2	1	1
38	1	19	177	80	1	2	1	2	1	0	0	2	1	2	2	2	4	2	2	2
633	2	24	160	47	2	1	1	1	1	0	0	2	4	2	2	2	3	2	1	1
655	2	24	165	62	1	1	1	2	1	0	0	2	4	2	2	2	3	1	1	1
438	2	25	160	53	2	2	1	2	1	0	0	2	1	2	2	2	4	2	1	1
544	2	26	163	53	3	2	1	3	1	0	0	2	1	2	2	2	3	1	2	2
184	2	26	165	67	1	1	1	1	1	0	0	2	4	2	2	2	3	2	1	2
469	2	26	160	63	2	2	1	3	1	0	0	2	1	2	2	2	4	1	1	1
1051	2	26	163	115	2	2	1	2	1	0	0	2	1	2	2	2	4	2	1	1
938	2	27	172	53	1	2	1	3	1	0	0	2	1	2	2	2	1	2	1	2
1200	2	27	159	43	1	2	1	3	1	0	0	2	4	2	2	2	3	2	1	1
627	2	27	165	44	1	2	1	1	1	0	0	2	4	2	2	2	1	2	1	1
342	2	27	165	60	2	1	1	3	1	0	0	2	4	2	2	2	3	2	1	1
994	1	28	192	68	2	1	1	2	1	0	0	2	4	2	2	2	3	2	1	1
1339	2	28	160	70	1	2	1	3	1	0	0	2	4	2	2	2	1	2	2	2
608	1	28	179	85	1	2	1	3	1	0	0	2	4	2	2	2	2	2	1	2
398	2	29	160	174	1	1	1	1	1	0	0	2	4	2	2	2	4	1	2	2
193	2	30	155	45	1	1	1	1	1	0	0	2	4	2	2	2	4	2	1	1
415	2	30	160	52	1	2	1	2	1	0	0	2	1	2	2	2	3	2	2	2
470	2	30	156	55	3	2	1	3	1	0	0	2	1	2	2	2	4	2	2	2
787	2	30	165	70	1	2	1	3	1	0	0	2	4	2	2	2	4	1	1	1
880	2	30	165	55	1	2	1	1	1	0	0	2	1	2	2	2	1	2	2	2
1030	2	31	160	54	1	1	1	3	1	0	0	2	4	2	2	2	3	1	1	1
1147	1	31	181	86	3	2	1	3	1	0	0	2	3	2	2	2	1	2	2	2
139	1	31	178	92	1	1	1	2	1	0	0	2	4	2	1	2	3	2	1	2
711	2	32	163	68	1	2	1	2	1	0	0	2	1	2	2	2	4	2	2	2
626	2	33	160	75	1	2	1	3	1	0	0	2	4	2	1	2	1	1	1	1
1227	2	33	165	70	2	2	1	3	1	0	0	2	4	1	2	2	1	2	1	2
1255	2	34	172	75	1	2	1	2	1	0	0	2	1	2	2	2	3	1	1	1
636	2	34	158	50	1	2	1	3	1	0	0	2	4	2	2	2	3	2	1	1
430	2	34	172	75	1	2	1	2	1	0	0	2	1	2	2	2	3	1	2	2
1040	2	35	170	59	1	2	1	2	1	0	0	2	1	2	2	2	4	2	1	2
543	2	36	152	55	1	2	1	1	1	0	0	2	1	2	2	2	1	1	1	1
1351	2	36	160	52	1	2	1	1	1	0	0	2	4	1	2	2	3	1	2	2
595	2	37	166	65	1	2	1	1	1	0	0	2	1	1	2	2	3	1	1	1
986	2	37	164	68	1	2	1	3	1	0	0	2	4	2	2	2	3	2	1	1
753	2	37	173	65	2	2	1	3	1	0	0	2	1	1	2	2	1	1	2	1
851	2	38	163	70	1	1	1	3	1	0	0	2	4	2	2	2	1	1	2	2
888	2	41	162	65	1	2	1	3	1	0	0	2	4	2	2	2	3	1	2	2
1361	1	42	172	88	1	1	1	3	1	0	0	2	1	2	2	2	3	1	1	1
795	2	43	160	61	2	2	1	3	1	0	0	2	2	2	2	2	1	1	2	2
844	2	43	168	75	2	2	1	2	1	0	0	2	4	2	2	2	3	2	2	2
1095	2	44	157	51	1	2	1	2	1	0	0	2	1	2	2	2	4	1	1	1
254	2	44	163	81	1	1	1	3	1	0	0	2	4	2	2	2	3	2	2	2
732	2	45	163	60	2	2	1	2	1	0	0	2	4	2	2	2	3	2	2	2
148	2	45	152	65	2	1	1	3	1	0	0	2	4	2	2	2	1	2	2	2
236	1	46	178	76	1	2	1	3	1	0	0	2	1	2	2	2	1	2	1	1
180	1	46	178	90	1	2	1	1	1	0	0	2	1	2	1	2	1	1	2	2
1326	2	46	171	55	2	2	1	2	1	0	0	2	4	1	2	2	4	1	1	1
718	1	46	173	70	5	2	1	1	1	0	0	2	4	2	2	2	3	2	2	2
107	2	47	158	52	1	1	1	3	1	0	0	2	1	2	2	2	2	2	1	2
1189	2	47	166	60	2	2	1	3	1	0	0	2	4	2	2	2	5	2	1	1
697	2	50	163	56	1	2	1	3	1	0	0	2	1	2	2	2	3	1	1	1
104	1	50	170	80	1	2	1	3	1	0	0	2	4	2	2	2	1	2	1	2
12	2	50	158	70	2	1	1	3	1	0	0	2	1	1	2	2	3	1	1	1
481	2	51	167	65	1	2	1	3	1	0	0	2	4	2	1	2	1	2	2	2
561	2	52	155	53	1	2	1	3	1	0	0	2	1	2	2	2	2	2	1	2
121	1	52	176	150	1	2	1	2	1	0	0	2	4	2	1	2	2	2	1	2
1074	2	54	160	60	3	2	1	2	1	0	0	2	4	2	2	2	3	1	1	1
1208	2	55	165	57	2	2	1	3	1	0	0	2	4	2	2	2	4	1	1	1
764	2	69	163	54	1	1	1	3	1	0	0	2	4	2	2	1	3	2	1	1
1038	2	70	160	70	4	1	1	2	1	0	0	2	4	2	1	2	1	2	2	2
1310	2	22	160	49	1	2	1	1	1	0	0	2	1	2	2	2	1	1	2	2
982	1	29	168	80	1	2	1	2	1	0	0	2	1	1	2	2	1	2	1	1
780	2	34	164	75	1	2	1	2	1	0	0	2	4	2	1	2	3	2	1	1
62	2	36	155	100	5	2	1	2	1	0	0	2	4	2	2	2	2	2	2	2
355	2	37	160	80	1	1	1	1	1	0	0	2	1	2	2	2	3	2	1	1
315	1	38	179	88	1	1	1	3	1	0	0	2	1	2	2	2	4	1	2	2
640	2	39	160	54	1	1	1	3	1	0	0	2	1	2	2	2	5	2	1	1
106	2	42	158	50	1	1	1	2	1	0	0	2	1	1	2	2	3	2	1	2
666	1	49	178	82	3	2	1	1	1	0	0	2	1	2	2	2	1	1	2	2
1139	1	71	169	60	1	2	1	3	1	0	0	2	3	1	2	2	1	2	1	1
1198	2	18	159	52	5	2	1	3	1	1	0	3	1	2	2	2	3	2	1	1
860	2	29	169	61	1	2	1	1	1	1	0	3	1	2	2	2	1	1	2	2
337	1	31	172	65	1	1	1	3	1	1	0	3	1	2	2	2	4	2	1	1
966	2	31	158	46	1	2	1	3	1	1	0	3	3	2	2	2	3	2	1	1
712	2	32	157	98	1	2	1	3	1	1	0	3	1	1	2	2	3	1	1	1
1100	2	37	158	49	1	2	1	3	1	1	0	3	1	2	2	2	1	2	2	2
705	2	37	172	64	1	2	1	3	1	1	0	3	1	2	2	2	3	2	1	1
1368	1	42	174	70	2	1	1	1	1	1	0	3	4	2	2	2	1	2	2	1
909	2	44	158	65	2	2	1	3	1	1	0	3	4	2	2	2	1	2	2	2
223	2	33	168	70	1	2	1	1	1	1	0	3	4	2	2	2	2	1	1	1
680	2	20	165	60	1	2	1	1	1	1	0	3	1	2	2	2	3	1	1	2
1129	2	21	170	50.5	1	1	1	2	1	1	0	3	1	2	2	2	3	2	2	1
731	2	22	168	65	2	2	1	2	1	1	0	3	1	2	2	2	1	2	2	2
1315	2	23	165	62	1	2	1	2	1	1	0	3	1	2	2	2	4	2	1	1
153	2	24	159	58	1	2	1	3	1	1	0	3	4	1	2	2	1	1	2	2
573	2	26	155	53	2	1	1	3	1	1	0	3	4	1	2	2	2	2	1	2
874	2	27	176	70.4	1	2	1	3	1	1	0	3	1	2	2	2	4	1	1	1
789	2	27	168	72	1	2	1	3	1	1	0	3	4	2	2	2	1	2	1	1
925	2	28	166	62	2	2	1	3	1	1	0	3	4	2	2	2	4	1	1	1
1291	1	28	170	70	1	2	1	2	1	1	0	3	4	2	2	2	4	2	2	2
948	2	28	163	70	1	2	1	3	1	1	0	3	4	2	2	2	4	1	1	1
1052	2	28	161	75	1	1	1	2	1	1	0	3	1	2	2	2	4	1	1	1
1149	2	28	156	104	1	2	1	2	1	1	0	3	2	2	2	2	4	2	1	1
1195	2	30	166	60	1	2	1	1	1	1	0	3	4	1	2	2	2	1	2	2
559	2	30	160	55	1	2	1	3	1	1	0	3	4	1	2	2	3	2	1	1
739	2	30	158	60	5	2	1	2	1	1	0	3	3	2	2	2	1	2	1	1
814	2	32	151	44	1	2	1	3	1	1	0	3	3	2	2	2	4	1	1	2
1246	2	33	158	52	1	2	1	3	1	1	0	3	4	1	2	1	3	1	2	1
1250	2	33	161	52	1	2	1	3	1	1	0	3	4	1	2	2	3	1	1	1
226	2	33	165	66	1	2	1	3	1	1	0	3	3	2	2	2	3	2	2	2
895	2	33	160	102	2	2	1	2	1	1	0	3	1	1	2	2	5	2	1	1
1166	2	34	157	50	1	2	1	3	1	1	0	3	1	1	2	2	2	2	2	2
1054	2	34	166	90	1	2	1	3	1	1	0	3	4	2	2	2	1	2	1	1
1048	2	35	150	45	4	2	1	3	1	1	0	3	4	2	2	2	3	2	2	2
1229	1	35	167	112	1	2	1	3	1	1	0	3	4	2	2	2	4	1	1	1
214	2	35	170	62	5	2	1	1	1	1	0	3	1	2	2	2	4	2	1	1
730	2	36	171	93	1	2	1	2	1	1	0	3	1	2	2	2	3	1	2	2
957	2	37	160	55	1	2	1	3	1	1	0	3	4	2	2	2	2	2	1	1
1184	2	37	168	49	1	2	1	3	1	1	0	3	4	2	2	2	3	2	2	2
853	2	40	160	56	1	2	1	3	1	1	0	3	4	2	2	2	1	2	1	1
1245	2	40	162	75	1	2	1	3	1	1	0	3	1	2	2	2	3	2	1	1
588	2	43	154	66	2	2	1	3	1	1	0	3	1	2	2	2	2	1	1	1
45	1	43	184	85	2	1	1	1	1	1	0	3	1	2	2	2	2	2	1	1
570	2	44	168	75	3	2	1	1	1	1	0	3	1	2	2	2	3	2	2	2
208	2	45	161	64	1	2	1	1	1	1	0	3	1	2	2	2	1	2	2	2
937	2	47	165	59	2	2	1	3	1	1	0	3	4	2	2	2	1	2	1	1
408	2	48	157	53	1	1	1	1	1	1	0	3	1	2	2	2	3	1	2	2
1117	2	50	155	60	4	2	1	1	1	1	0	3	4	2	2	2	3	1	1	1
1103	2	52	156	54	1	2	1	1	1	1	0	3	4	2	2	2	3	2	2	1
450	2	52	161	57	1	2	1	1	1	1	0	3	4	2	2	2	1	1	1	1
1218	2	53	164	60	1	2	1	2	1	1	0	3	4	1	2	2	4	1	1	1
623	2	55	165	56	1	2	1	3	1	1	0	3	4	1	2	2	1	2	1	1
234	2	58	160	58	5	2	1	2	1	1	0	3	2	2	1	2	3	1	1	1
52	1	59	175	70	2	1	1	2	1	1	0	3	4	1	2	2	2	2	1	2
973	2	18	173	69	1	2	1	2	1	1	0	3	1	2	2	2	5	2	1	1
453	2	20	170	61	1	1	1	2	1	1	0	3	4	2	2	2	1	2	2	2
1362	1	21	183	86	1	2	1	1	1	1	0	3	4	2	2	2	3	1	1	1
384	2	25	163	63	1	2	1	1	1	1	0	3	4	2	2	2	2	1	1	2
696	2	25	155	53	2	2	1	2	1	1	0	3	1	2	2	2	1	2	1	1
1001	2	27	167	65	1	2	1	3	1	1	0	3	4	2	2	2	3	1	1	2
892	2	31	162	53	2	1	1	3	1	1	0	3	4	2	2	2	3	1	1	1
954	2	32	167	51	1	2	1	3	1	1	0	3	4	2	2	2	3	1	2	2
1230	2	36	160	51	1	2	1	3	1	1	0	3	4	2	2	2	4	2	2	2
1015	2	40	158	49	1	2	1	3	1	1	0	3	1	2	2	2	2	2	1	2
502	2	40	155	50	1	1	1	2	1	1	0	3	1	2	2	2	3	1	2	1
248	1	41	174	78	2	2	1	1	1	1	0	3	4	1	2	2	2	2	1	1
1328	2	42	162	58	1	2	1	2	1	1	0	3	4	2	2	2	3	1	1	1
1284	2	46	160	46	1	2	1	1	1	1	0	3	4	2	2	2	1	2	2	2
661	2	29	160	60	2	2	1	1	1	1	0	3	1	2	2	2	3	2	1	1
535	2	20	168	52	1	2	1	3	1	1	0	3	4	2	2	2	1	1	1	1
629	2	20	172	110	1	2	1	2	1	1	0	3	1	2	2	2	1	2	1	1
1137	1	24	175	87	1	2	1	3	1	1	0	3	4	1	2	2	3	1	1	1
451	2	26	160	57	3	1	1	1	1	1	0	3	4	1	2	2	1	1	2	2
863	2	26	164	60	1	2	1	2	1	1	0	3	1	2	2	2	6	1	1	1
651	2	29	168	56	2	2	1	1	1	1	0	3	4	2	2	2	3	1	1	1
813	2	30	164	48.5	2	1	1	1	1	1	0	3	4	2	2	2	4	2	1	2
613	2	34	158	50	1	2	1	3	1	1	0	3	1	2	2	2	4	1	1	1
704	2	35	176	85	2	2	1	3	1	1	0	3	4	2	2	2	1	1	2	2
1216	2	36	168	65	1	2	1	3	1	1	0	3	4	2	2	2	2	1	2	1
1369	2	40	155	50	1	1	1	3	1	1	0	3	3	2	2	2	3	2	1	1
392	2	37	165	126	1	2	1	1	1	1	0	3	1	2	2	2	3	1	1	1
1311	2	40	170	55	1	2	1	2	1	1	0	3	1	2	2	2	5	2	2	2
479	2	22	158	48	1	2	1	3	1	0	1	4	1	2	2	2	3	1	1	1
317	2	40	160	70	1	1	1	3	1	0	1	4	2	2	2	2	2	1	1	1
959	1	43	170	63	1	2	1	2	1	0	1	4	1	2	2	2	3	2	2	2
1084	2	18	162	54	1	2	1	3	1	0	1	4	4	1	2	2	4	1	2	2
170	2	20	155	40	1	2	1	3	1	0	1	4	4	1	2	2	3	1	2	2
1178	2	22	158	60	1	2	1	3	1	0	1	4	4	2	2	2	1	2	2	2
429	2	25	163	63	2	2	1	2	1	0	1	4	4	2	2	2	5	2	1	1
1165	2	34	173	75	1	2	1	2	1	0	1	4	2	2	2	2	2	2	1	1
941	2	38	158	52	1	2	1	3	1	0	1	4	4	2	2	2	4	2	1	1
896	2	38	167	57	1	2	1	3	1	0	1	4	4	2	2	2	3	2	1	1
1120	2	44	158	52	3	1	1	3	1	0	1	4	4	2	2	2	1	2	2	2
210	1	44	165	67	1	2	1	1	1	0	1	4	4	1	2	2	1	1	2	1
647	2	47	160	53	1	1	1	1	1	0	1	4	3	2	2	2	3	1	2	2
619	1	68	177	79	1	2	1	1	1	0	1	4	2	2	2	2	2	1	1	1
174	2	30	158	56	1	2	1	3	1	0	1	4	4	1	2	2	1	2	2	2
414	2	35	161	66.8	2	2	1	3	1	1	1	4	1	1	1	1	4	1	1	1
1102	2	50	158	59	1	2	1	1	1	1	1	4	4	2	2	2	2	2	2	2
382	2	23	162	48	1	2	1	3	1	1	1	4	4	2	2	2	3	1	1	1
742	2	26	164	57	1	2	1	3	1	1	1	4	2	2	2	2	4	1	1	1
1183	1	26	173	65	2	1	1	3	1	1	1	4	4	2	2	2	2	2	1	1
471	2	28	159	50.7	1	2	1	3	1	1	1	4	1	2	2	2	4	1	1	1
656	2	29	170	55	2	2	1	3	1	1	1	4	3	2	2	2	1	1	2	1
572	2	30	165	60	2	1	1	3	1	1	1	4	4	2	2	2	2	1	1	1
242	1	30	178	81	1	2	1	1	1	1	1	4	4	1	2	2	1	2	2	2
1132	2	32	162.5	49	1	2	1	3	1	1	1	4	1	2	2	2	4	1	2	2
507	2	33	164	50	1	2	1	3	1	1	1	4	4	2	2	2	3	2	2	2
1364	2	33	165	58	1	1	1	1	1	1	1	4	3	2	2	2	1	2	2	1
628	2	34	160	55	1	2	1	2	1	1	1	4	4	2	2	2	2	2	2	2
141	2	35	159	59	1	2	1	2	1	1	1	4	3	1	2	2	1	2	1	1
1076	2	35	164	50	2	2	1	1	1	1	1	4	4	2	2	2	2	2	1	1
788	2	37	160	106	1	2	1	3	1	1	1	4	4	2	2	2	4	2	1	1
150	1	37	180	75	1	2	1	2	1	1	1	4	4	2	2	2	3	1	1	1
872	2	38	162	50	2	2	1	2	1	1	1	4	4	2	2	2	1	1	2	2
458	2	39	168	103	2	2	1	1	1	1	1	4	3	2	2	2	2	2	1	2
238	2	39	160	70	2	2	1	3	1	1	1	4	4	2	2	2	4	2	2	2
1332	1	40	175	85	1	2	1	1	1	1	1	4	4	2	2	2	2	2	1	1
622	2	42	165	115	1	2	1	2	1	1	1	4	4	2	2	2	3	1	2	2
333	2	42	168	135	1	1	1	1	1	1	1	4	4	2	2	2	1	1	2	2
163	2	45	152	44	2	2	1	3	1	1	1	4	2	2	2	2	2	1	2	2
1317	1	45	178	80	2	1	1	1	1	1	1	4	3	2	2	2	3	2	1	1
204	1	47	176	75	5	2	1	3	1	1	1	4	4	2	2	2	3	2	1	2
893	2	50	167	70	5	2	1	1	1	1	1	4	4	2	2	2	3	1	2	2
487	2	52	163	57	2	2	1	3	1	1	1	4	4	1	2	2	4	2	1	1
187	1	64	168	54	5	1	1	3	1	1	1	4	4	2	2	2	3	1	1	1
201	2	68	165	65	5	1	1	2	1	1	1	4	4	2	2	2	1	1	1	1
551	2	18	167	49	5	2	1	3	1	1	1	4	1	2	2	2	1	2	1	1
1308	2	31	170	57	2	2	1	1	1	1	1	4	4	2	2	2	1	2	2	2
791	2	31	166	56	1	2	1	1	1	1	1	4	4	1	2	2	4	1	1	1
1371	2	37	163	55	1	2	1	3	1	1	1	4	4	2	2	2	4	2	1	1
1119	1	38	160	45	1	2	1	3	1	1	1	4	4	1	2	2	3	1	2	1
30	1	39	177	80	1	1	1	1	1	1	1	4	2	2	2	2	3	2	2	2
1006	2	40	156	60	5	2	1	3	1	1	1	4	4	1	2	1	1	1	2	2
161	2	40	162	120	1	2	1	2	1	1	1	4	4	2	2	2	4	2	1	1
178	1	41	186	82	1	2	1	1	1	1	1	4	4	1	2	2	2	1	1	1
128	1	43	168	61	1	1	1	2	1	1	1	4	4	2	2	1	1	2	1	1
536	2	43	162	62	1	2	1	1	1	1	1	4	4	2	2	2	3	1	2	1
270	2	47	160	65	2	1	1	1	1	1	1	4	4	2	1	2	2	1	1	1
343	2	50	163	58	1	1	1	2	1	1	1	4	4	1	2	2	1	1	1	1
1033	1	55	171	61	5	2	1	1	1	1	1	4	4	2	2	2	2	1	2	2
855	2	71	168	80	1	2	1	3	1	1	1	4	4	2	2	2	3	2	1	2
177	1	33	172	60	1	2	1	3	1	1	1	4	3	2	2	2	1	2	2	2
1282	2	53	167	65	1	2	1	1	1	1	1	4	4	2	1	2	3	2	1	1
1122	2	18	169	50	5	2	1	3	1	1	1	4	1	2	2	2	2	1	1	1
194	2	22	158	113	1	2	1	2	1	1	1	4	4	2	2	2	5	1	1	1
970	2	29	160	45	1	2	1	1	1	1	1	4	1	2	2	2	3	1	1	1
483	2	33	168	54	1	2	1	1	1	1	1	4	3	2	2	2	4	1	1	1
658	2	35	170	70	2	2	1	1	1	1	1	4	1	1	2	2	4	1	1	1
736	2	41	160	58	3	2	1	3	1	1	1	4	4	2	2	2	3	1	1	1
1011	2	42	161	80	1	2	1	3	1	1	1	4	1	2	2	2	2	2	1	1
1241	1	56	157	63	3	2	1	2	1	1	1	4	1	2	2	2	1	2	2	2
76	1	67	178	102	1	1	1	2	1	1	1	4	3	2	2	2	3	2	1	1
688	2	22	157	87	1	2	1	3	1	1	1	4	4	2	2	2	1	2	1	1
1049	2	24	163	52	1	2	1	3	1	1	1	4	1	2	2	2	1	1	2	1
155	1	25	165	60	1	2	1	3	1	1	1	4	4	1	2	2	3	2	2	1
726	2	27	159	82	5	2	1	1	1	1	1	4	4	2	2	2	1	1	2	2
1336	1	27	183	85	2	2	1	2	1	1	1	4	4	2	2	2	3	1	1	1
1305	2	30	162	56	1	1	1	3	1	1	1	4	4	1	2	2	1	2	1	1
4	2	31	160	54	2	2	1	1	1	1	1	4	2	2	2	1	1	2	2	2
1068	2	32	160	52	3	2	1	3	1	1	1	4	4	2	2	2	3	1	2	2
202	1	34	176	74	4	1	1	3	1	1	1	4	4	2	2	2	1	2	2	2
1073	1	37	174	66	1	2	1	2	1	1	1	4	4	2	2	2	1	2	1	1
497	2	39	150	45	1	2	1	3	1	1	1	4	2	2	1	2	5	2	1	1
159	1	40	182	90	2	1	1	2	1	1	1	4	4	2	1	2	4	1	2	2
717	2	42	160	60	5	2	1	3	1	1	1	4	4	1	2	2	4	1	2	2
198	1	71	180	75	5	1	1	1	1	1	1	4	1	2	2	2	2	2	1	2
644	2	34	168	75	1	2	1	2	1	0	1	4	3	2	2	2	2	2	2	2
169	2	27	163	118	1	2	1	3	1	1	1	4	3	2	2	2	3	2	1	1
1072	2	49	167	55	1	2	1	3	1	1	1	4	4	2	2	2	3	2	2	2
217	2	52	163	116	1	2	1	3	1	1	1	4	4	1	2	2	1	1	1	1
1334	2	20	170	50	1	2	1	3	1	1	1	4	4	1	2	2	3	1	2	2
313	2	22	150	40	1	2	1	2	1	1	1	4	4	1	2	2	3	1	1	1
1337	2	25	167	63	1	2	1	2	1	1	1	4	4	2	2	2	1	2	2	2
197	1	25	168	65	4	2	1	1	1	1	1	4	4	2	2	2	1	2	1	2
1126	2	38	153	43	1	2	1	3	1	1	1	4	4	1	2	2	1	1	1	1
189	2	20	170	60	1	2	1	3	1	1	1	4	4	2	2	2	2	2	2	1
186	2	21	170	54	1	2	1	3	1	1	1	4	4	2	2	2	1	1	2	2
207	2	21	160	47	1	2	1	1	1	1	1	4	4	2	2	2	2	2	2	2
176	2	24	158	98	1	2	1	1	1	1	1	4	4	2	2	2	4	2	2	2
1271	2	25	153	108	1	2	1	2	1	1	1	4	1	2	2	2	1	1	2	2
182	1	25	170	157	1	2	1	3	1	1	1	4	4	2	2	2	1	1	2	2
166	2	26	162	51.5	1	1	1	3	1	1	1	4	4	2	2	2	5	2	2	2
225	2	26	167	46	1	2	1	1	1	1	1	4	4	1	2	2	2	1	2	2
213	2	26	155	55	1	2	1	3	1	1	1	4	3	2	2	2	3	1	1	1
401	1	26	173	70	3	1	1	1	1	1	1	4	4	1	2	2	3	2	2	1
265	2	26	168	110	1	2	1	2	1	1	1	4	4	1	2	2	4	1	1	1
446	2	27	171	66	2	2	1	1	1	1	1	4	4	1	2	2	1	1	2	2
160	1	27	176	70	1	2	1	2	1	1	1	4	4	2	2	2	2	1	2	2
964	2	28	160	45	1	2	1	3	1	1	1	4	4	2	2	2	3	1	1	1
171	2	29	160	52	4	2	1	1	1	1	1	4	4	2	2	2	5	1	1	1
164	2	29	161	65	2	1	1	3	1	1	1	4	3	2	2	2	3	1	2	2
939	2	31	163	64	1	2	1	3	1	1	1	4	4	2	2	2	2	2	2	2
1091	2	33	165	52	1	2	1	1	1	1	1	4	2	2	2	2	4	1	1	1
1321	1	34	176	90	1	2	1	3	1	1	1	4	3	2	2	2	3	2	2	2
268	2	37	160	80	1	1	1	3	1	1	1	4	4	2	2	2	3	2	2	2
671	2	38	160	47	3	2	1	1	1	1	1	4	4	1	2	2	4	2	1	1
1304	1	42	178	60	1	1	1	1	1	1	1	4	3	1	2	2	4	1	1	1
1307	2	45	163	65	1	1	1	2	1	1	1	4	3	2	2	2	2	2	1	1
215	2	47	160	55	1	1	1	3	1	1	1	4	4	2	2	2	4	1	1	1
1344	1	50	172	80	2	2	1	3	1	1	1	4	1	2	2	2	3	1	1	1
406	2	51	154	51	1	1	1	2	1	1	1	4	4	2	2	2	3	2	1	2
842	2	54	150	50	6	2	1	1	1	1	1	4	4	2	2	2	1	2	2	2
533	2	54	160	59	1	2	1	2	1	1	1	4	4	2	1	2	4	1	2	2
145	2	63	155	47	1	1	1	3	1	1	1	4	4	1	2	2	3	2	1	2
